# Supplementary material for: 77Se-Enriched Selenoglycoside Enables Significant Enhancement in NMR Spectroscopic Monitoring of Glycan–Protein Interactions
Source: Pharmaceutics. 2022 Jan 15;14(1):201. doi: 10.3390/pharmaceutics14010201 (PMC8779653; doi:10.3390/pharmaceutics14010201)
Supplement: Supplementary file 1 [file pharmaceutics-14-00201-s001.zip]

Archive with 1 entries (1 files):
- pharmaceutics-1535854-supplementary.pdf
